# Supplementary material for: Humic Acid Improves Zn Fertilization in Oxisols Successively Cultivated with Maize–Brachiaria
Source: Molecules. 2021 Jul 29;26(15):4588. doi: 10.3390/molecules26154588 (PMC8348479; doi:10.3390/molecules26154588)
Supplement: Supplementary file 1 [file molecules-26-04588-s001.zip]

Archive with 1 entries (1 files):
- molecules-1296603-supplementary.pdf
